# Supplementary material for: Protectivity of COVID-19 Vaccines and Its Relationship with Humoral Immune Response and Vaccination Strategy: A One-Year Cohort Study
Source: Vaccines (Basel). 2022 Jul 25;10(8):1177. doi: 10.3390/vaccines10081177 (PMC9330104; doi:10.3390/vaccines10081177)
Supplement: Supplementary file 1 [file vaccines-10-01177-s001.zip]

Archive with 1 entries (1 files):
- vaccines-1784665-supplementary.pdf
